# Supplementary material for: Endothelial superoxide dismutase 2 is decreased in sickle cell disease and regulates fibronectin processing
Source: Function (Oxf). 2022 Feb 17;3(2):zqac005. doi: 10.1093/function/zqac005 (PMC8900267; doi:10.1093/function/zqac005)
Supplement: zqac005_Supplemental_Files [file zqac005_Supplemental_Files.zip]

Archive with 2 entries (2 files):
- Sup Table 1 Antibodies.xlsx
- Sup Table 2 Primers.xlsx
