# Supplementary material for: Endothelial superoxide dismutase 2 is decreased in sickle cell disease and regulates fibronectin processing
Source: Function (Oxf). 2022 Feb 17;3(2):zqac005. doi: 10.1093/function/zqac005 (PMC8900267; doi:10.1093/function/zqac005)
Supplement: zqac005_Supplemental_Files [file zqac005_Supplemental_Files.zip › Sup Table 1 Antibodies.xlsx]

## Sheet: Sheet1
Primary Antibodies
Protein	Species	Catalog #	Company
SOD1	Rabbit	2770	Cell Signaling
SOD2	Rabbit	ab13533	Abcam
SOD3	Mouse	sc-271170	Santa Cruz Biotechnology
Catalase	Rabbit	12980	Cell Signaling
Fibronectin	Rabbit	E5H6X	Cell Signaling
Integrin Anitbody Sampler Kit	Rabbit	4749	Cell Signaling
Total OXPHOS Human WB Antibody Cocktail	Mouse	ab110411	Abcam
Actin	Mouse	sc-47778	Santa Cruz Biotechnology
Secondary Antibodies
Name	Catalog #	Company
IRDye® 680RD Donkey anti-Mouse	926-68072	Li-Cor
IRDye® 800CW Donkey anti-Rabbit	926-32213	Li-Cor
Revert 700 Total Protein Stain Kit	926-11010	Li-Cor
