# Supplementary material for: Endothelial superoxide dismutase 2 is decreased in sickle cell disease and regulates fibronectin processing
Source: Function (Oxf). 2022 Feb 17;3(2):zqac005. doi: 10.1093/function/zqac005 (PMC8900267; doi:10.1093/function/zqac005)
Supplement: zqac005_Supplemental_Files [file zqac005_Supplemental_Files.zip › Sup Table 2 Primers.xlsx]

## Sheet: Sheet1
Supplemental Table 2
Gene Name	Species	Sequence
Catalase Fwd	Mouse	CTCGTTCAGGATGTGGTTTTC
Catalase Rev	Mouse	CTTTCCCTTGGAGTATCTGGTG
Catalase Fwd	Human	CAGATAGCCTTCGACCCAAG
Catalase Rev	Human	GTAGGGACAGTTCACAGGTATATG
SOD1 Fwd	Mouse	TGTGTCCATTGAAGATCGTGTG
SOD1 Rev	Mouse	TCCCAGCATTTCCAGTCTTTG
SOD1 Fwd	Human	GTCCTCACTTTAATCCTCTATCCAG
SOD1 Rev	Human	AGTCACATTGCCCAAGTCTC
SOD3 Fwd	Mouse	GAGAGCCAGACAAAGGAGC
SOD3 Rev	Mouse	CCTGGAGACATCTATGCGTG
SOD3 Fwd	Human	CTCTTGGAGGAGCTGGAAAG
SOD3 Rev	Human	CATGTCTCGGATCCACTCC
SOD2 Fwd	Mouse	TGCTCTAATCAGGACCCATTG
SOD2 Rev	Mouse	CATTCTCCCAGTTGATTACATTCC
SOD2 Fwd	Human	CCTGGAACCTCACATCAACG
SOD2 Rev	Human	GCTATCTGGGCTGTAACATCTC
